# Supplementary material for: Survey of rumen microbiota of domestic grazing yak during different growth stages revealed novel maturation patterns of four key microbial groups and their dynamic interactions
Source: Anim Microbiome. 2020 Jul 14;2:23. doi: 10.1186/s42523-020-00042-8 (PMC7807461; doi:10.1186/s42523-020-00042-8)
Supplement: Supplementary file 2 — Additional file 2 Table S1. The statistical analysis of alpha diversity from 7 days to 1 year based on repeated methods ANOVA (mixed-effects model). Table S2. The results of the pairwise PERMANOVA test. Table S3. The results of DESeq2 analysis. Table S4. The results of age discriminatory feature importance score. Table S5. The topological features of intra-interactions of core taxa in each rumen microbial kingdom. Table S6. The topological features of inter-interactions of core taxa among rumen microbial kingdoms. Table S7. The keystone species in the network within each age group. [file 42523_2020_42_MOESM2_ESM.xlsx]

## Sheet: S1
Table S1. The statistical analysis of alpha diversity from day 7 to 1 year old based on repeated methods ANOVA (mixed-effects model)
Microbial group	Alpha diversity	P-value (Fixed effect)
Bacteria	Chao1	0.0002
	Faith’s PD	0.0007
Archaea	Chao1	0.16
	Faith’s PD	0.07
Fungi	Chao1	0.05
	Faith’s PD	0.26
Protozoa	Chao1	0.007
	Faith’s PD	0.08

## Sheet: S2
Table S2. The results of the pairwise PERMANOVA test
unweighted permanova-pairwise								weighted permanova-pairwise
Group 1/month	Group 2/month	Sample size	Permutations	pseudo-F	p-value	q-value		Group 1/month	Group 2/month	Sample size	Permutations	pseudo-F	p-value	q-value
Bacteria								Bacteria
7d	10y	11	999	6.18298	0.002	0.00535294		7d	4m	12	999	5.47946	0.002	0.00774468
7d	12y	11	999	5.80117	0.002	0.00535294		7d	6m	11	999	7.87371	0.002	0.00774468
7d	4m	12	999	4.86264	0.002	0.00535294		7d	10y	11	999	11.1575	0.003	0.00774468
7d	5y	11	999	5.60919	0.002	0.00535294		7d	5y	11	999	10.6936	0.003	0.00774468
7d	2y	11	999	5.90427	0.004	0.00742857		7d	8y	11	999	10.8726	0.003	0.00774468
7d	3m	11	999	4.17899	0.004	0.00742857		7d	12y	11	999	11.4082	0.004	0.00774468
7d	8y	11	999	5.56975	0.005	0.00784483		7d	2y	11	999	11.7715	0.005	0.00842593
7d	3y	10	999	4.97863	0.006	0.00880645		7d	3m	11	999	5.3735	0.005	0.00842593
7d	6m	11	999	4.92356	0.006	0.00880645		7d	2m	10	999	4.99716	0.007	0.0106167
7d	1y	10	999	4.99431	0.007	0.00965152		7d	1y	10	999	8.88223	0.008	0.0117419
7d	2m	10	999	3.6547	0.012	0.0149589		7d	3y	10	999	9.62409	0.016	0.0196757
14d	3m	11	999	3.92191	0.001	0.00535294		14d	12y	11	999	12.4763	0.002	0.00774468
14d	2y	11	999	6.17642	0.002	0.00535294		14d	5m	11	999	11.6172	0.002	0.00774468
14d	10y	11	999	6.44408	0.003	0.00620455		14d	4m	12	999	5.58593	0.003	0.00774468
14d	12y	11	999	5.98047	0.003	0.00620455		14d	3m	11	999	4.59824	0.004	0.00774468
14d	4m	12	999	4.96362	0.003	0.00620455		14d	6m	11	999	7.51432	0.004	0.00774468
14d	6m	11	999	4.84894	0.003	0.00620455		14d	8y	11	999	11.6957	0.004	0.00774468
14d	5y	11	999	5.78642	0.005	0.00784483		14d	10y	11	999	12.0538	0.005	0.00842593
14d	8y	11	999	5.78349	0.005	0.00784483		14d	2y	11	999	12.3003	0.005	0.00842593
14d	7d	10	999	1.85034	0.007	0.00965152		14d	3y	10	999	9.86515	0.005	0.00842593
14d	1y	10	999	4.94949	0.007	0.00965152		14d	1y	10	999	9.1662	0.009	0.0126
14d	2m	10	999	3.17214	0.007	0.00965152		14d	7d	10	999	2.56038	0.013	0.016662
14d	3y	10	999	5.17829	0.014	0.0172162		14d	2m	10	999	4.35784	0.014	0.0176944
1m	4m	13	999	4.03136	0.001	0.00535294		1m	4m	13	999	4.83257	0.001	0.00774468
1m	5y	12	999	4.66589	0.001	0.00535294		1m	12y	12	999	7.13069	0.002	0.00774468
1m	10y	12	999	5.0189	0.002	0.00535294		1m	8y	12	999	7.60025	0.002	0.00774468
1m	2y	12	999	4.90259	0.002	0.00535294		1m	2y	12	999	7.57514	0.003	0.00774468
1m	8y	12	999	4.62203	0.002	0.00535294		1m	3m	12	999	3.59154	0.003	0.00774468
1m	3m	12	999	3.26896	0.003	0.00620455		1m	6m	12	999	4.59298	0.003	0.00774468
1m	3y	11	999	4.09944	0.003	0.00620455		1m	2m	11	999	3.7573	0.004	0.00774468
1m	1y	11	999	3.9496	0.004	0.00742857		1m	5y	12	999	7.64996	0.004	0.00774468
1m	6m	12	999	3.97375	0.004	0.00742857		1m	10y	12	999	6.99916	0.005	0.00842593
1m	2m	11	999	2.6357	0.008	0.0107059		1m	1y	11	999	5.42798	0.006	0.00925424
1m	12y	12	999	4.77531	0.009	0.0115352		1m	3y	11	999	6.44739	0.006	0.00925424
2m	4m	12	999	2.67764	0.001	0.00535294		2m	10y	11	999	6.16795	0.001	0.00774468
2m	12y	11	999	3.31771	0.002	0.00535294		2m	12y	11	999	6.18799	0.002	0.00774468
2m	2y	11	999	3.30263	0.002	0.00535294		2m	6m	11	999	5.88698	0.002	0.00774468
2m	6m	11	999	2.4109	0.002	0.00535294		2m	4m	12	999	4.14975	0.003	0.00774468
2m	8y	11	999	3.17024	0.002	0.00535294		2m	5y	11	999	3.52235	0.004	0.00774468
2m	10y	11	999	3.55275	0.005	0.00784483		2m	8y	11	999	4.12881	0.004	0.00774468
2m	3y	10	999	2.75319	0.006	0.00880645		2m	2y	11	999	5.84658	0.006	0.00925424
2m	5y	11	999	3.21902	0.009	0.0115352		2m	1y	10	999	7.08	0.009	0.0126
2m	1y	10	999	2.56021	0.012	0.0149589		2m	3y	10	999	4.09917	0.011	0.0147206
2m	3m	11	999	1.52556	0.029	0.0338333		2m	3m	11	999	2.69697	0.012	0.0156
3m	12y	12	999	2.69434	0.001	0.00535294		3m	12y	12	999	4.27613	0.001	0.00774468
3m	1y	11	999	2.25032	0.002	0.00535294		3m	3y	11	999	3.38852	0.002	0.00774468
3m	2y	12	999	2.57762	0.002	0.00535294		3m	5y	12	999	3.51975	0.002	0.00774468
3m	3y	11	999	2.15447	0.002	0.00535294		3m	8y	12	999	3.323	0.003	0.00774468
3m	4m	13	999	1.5656	0.002	0.00535294		3m	1y	11	999	4.03192	0.004	0.00774468
3m	5y	12	999	2.35782	0.002	0.00535294		3m	10y	12	999	3.61055	0.004	0.00774468
3m	8y	12	999	2.35631	0.002	0.00535294		3m	2y	12	999	3.45017	0.006	0.00925424
3m	10y	12	999	2.82087	0.005	0.00784483		3m	6m	12	999	2.53449	0.006	0.00925424
3m	6m	12	999	1.78164	0.005	0.00784483		3m	4m	13	999	1.85916	0.045	0.0511875
4m	10y	13	999	3.37099	0.001	0.00535294		4m	12y	13	999	7.556	0.001	0.00774468
4m	12y	13	999	3.35894	0.001	0.00535294		4m	3y	12	999	6.00582	0.001	0.00774468
4m	2y	13	999	3.23752	0.001	0.00535294		4m	5y	13	999	5.1365	0.001	0.00774468
4m	6m	13	999	2.45859	0.001	0.00535294		4m	8y	13	999	5.4406	0.001	0.00774468
4m	5y	13	999	2.73856	0.001	0.00535294		4m	2y	13	999	7.08365	0.003	0.00774468
4m	3y	12	999	2.6782	0.002	0.00535294		4m	6m	13	999	5.14982	0.003	0.00774468
4m	8y	13	999	2.9367	0.003	0.00620455		4m	1y	12	999	6.94501	0.004	0.00774468
4m	1y	12	999	3.06081	0.004	0.00742857		4m	10y	13	999	6.68199	0.004	0.00774468
6m	10y	12	999	1.9278	0.001	0.00535294		6m	2y	12	999	3.20751	0.001	0.00774468
6m	5y	12	999	1.73973	0.002	0.00535294		6m	5y	12	999	5.90862	0.002	0.00774468
6m	2y	12	999	1.67488	0.003	0.00620455		6m	10y	12	999	3.07863	0.009	0.0126
6m	12y	12	999	1.76079	0.005	0.00784483		6m	8y	12	999	4.94911	0.01	0.0135821
6m	8y	12	999	1.6021	0.005	0.00784483		6m	3y	11	999	3.34212	0.012	0.0156
6m	3y	11	999	1.6085	0.016	0.0194133		6m	12y	12	999	3.11836	0.017	0.0206267
1y	12y	11	999	2.09145	0.002	0.00535294		1y	10y	11	999	4.19507	0.002	0.00774468
1y	8y	11	999	2.04307	0.002	0.00535294		1y	2y	11	999	4.6666	0.002	0.00774468
1y	2y	11	999	2.21417	0.003	0.00620455		1y	12y	11	999	3.59245	0.004	0.00774468
1y	5y	11	999	2.09943	0.003	0.00620455		1y	5y	11	999	8.20328	0.004	0.00774468
1y	10y	11	999	2.26713	0.005	0.00784483		1y	8y	11	999	6.94455	0.005	0.00842593
1y	3y	10	999	1.83433	0.009	0.0115352		1y	3y	10	999	3.65707	0.008	0.0117419
2y	10y	12	999	1.52384	0.001	0.00535294		2y	5y	12	999	3.40908	0.016	0.0196757
2y	12y	12	999	1.51107	0.006	0.00880645		2y	12y	12	999	2.54924	0.02	0.0239474
2y	8y	12	999	1.23382	0.008	0.0107059		2y	10y	12	999	2.5925	0.021	0.0248182
2y	5y	12	999	1.24907	0.023	0.0271818		2y	8y	12	999	2.15753	0.038	0.0437722
3y	10y	11	999	1.21046	0.042	0.047775		5y	10y	12	999	3.36939	0.002	0.00774468
5y	10y	12	999	1.25969	0.018	0.0215526		5y	12y	12	999	3.65448	0.01	0.0135821
5y	12y	12	999	1.23556	0.035	0.0403165		8y	10y	12	999	2.31428	0.038	0.0437722
Archaea								8y	12y	12	999	2.51505	0.048	0.0539259
7d	12y	11	999	5.21846	0.001	0.0183529		Archaea
7d	3y	11	999	5.41843	0.003	0.0183529		7d	12y	11	999	10.3911	0.002	0.0156
7d	5y	11	999	5.38128	0.003	0.0183529		7d	2y	11	999	7.25348	0.002	0.0156
7d	8y	11	999	4.77214	0.003	0.0183529		7d	8y	11	999	9.92909	0.002	0.0156
7d	2y	11	999	4.80259	0.003	0.0183529		7d	10y	11	999	9.83133	0.003	0.0156
7d	4m	12	999	6.71929	0.004	0.0183529		7d	5y	11	999	7.18729	0.003	0.0156
7d	10y	11	999	5.77925	0.007	0.0195		7d	6m	11	999	4.74687	0.004	0.0156
7d	6m	11	999	3.91626	0.008	0.0195		7d	3y	11	999	8.1598	0.006	0.0165455
7d	1y	10	999	4.58032	0.008	0.0195		7d	4m	12	999	4.36893	0.007	0.0165455
7d	3m	11	999	3.66731	0.013	0.0241429		7d	1y	10	999	2.90876	0.01	0.0205263
7d	2m	10	999	3.64742	0.016	0.0277333		7d	3m	11	999	4.113	0.01	0.0205263
1m	4m	12	999	5.10332	0.004	0.0183529		7d	2m	10	999	3.2021	0.037	0.05772
1m	12y	11	999	3.82458	0.004	0.0183529		1m	12y	11	999	5.28811	0.001	0.0156
1m	5y	11	999	3.75261	0.005	0.0195		1m	3m	11	999	2.96805	0.001	0.0156
1m	8y	11	999	3.33163	0.006	0.0195		1m	6m	11	999	3.7664	0.001	0.0156
1m	10y	11	999	4.04471	0.006	0.0195		1m	8y	11	999	5.66306	0.001	0.0156
1m	2y	11	999	3.2915	0.006	0.0195		1m	3y	11	999	4.64794	0.002	0.0156
1m	3y	11	999	3.94335	0.007	0.0195		1m	10y	11	999	5.4981	0.004	0.0156
1m	6m	11	999	3.37994	0.007	0.0195		1m	2y	11	999	4.97662	0.004	0.0156
1m	1y	10	999	3.43002	0.01	0.02		1m	5y	11	999	4.20807	0.004	0.0156
1m	3m	11	999	3.01802	0.01	0.02		1m	4m	12	999	3.30891	0.009	0.0200571
2m	4m	12	999	5.05613	0.007	0.0195		2m	12y	11	999	5.32861	0.003	0.0156
2m	8y	11	999	1.78038	0.009	0.02		2m	10y	11	999	5.38262	0.004	0.0156
2m	2y	11	999	1.66554	0.009	0.02		2m	8y	11	999	5.49579	0.004	0.0156
2m	10y	11	999	2.61179	0.01	0.02		2m	2y	11	999	4.76491	0.005	0.0156
2m	12y	11	999	2.79425	0.013	0.0241429		2m	3y	11	999	4.65358	0.005	0.0156
2m	3y	11	999	2.04756	0.018	0.0298723		2m	4m	12	999	3.94254	0.005	0.0156
2m	6m	11	999	2.58325	0.027	0.0405		2m	3m	11	999	3.32771	0.006	0.0165455
2m	3m	11	999	2.63716	0.027	0.0405		2m	6m	11	999	4.1372	0.007	0.0165455
2m	5y	11	999	2.01952	0.029	0.0426792		2m	5y	11	999	4.09459	0.007	0.0165455
3m	8y	12	999	4.39527	0.003	0.0183529		2m	1y	10	999	2.63226	0.031	0.0525652
3m	3y	12	999	4.12313	0.004	0.0183529		3m	8y	12	999	4.32348	0.016	0.0312
3m	2y	12	999	4.30199	0.004	0.0183529		3m	2y	12	999	2.91258	0.019	0.0352857
3m	1y	11	999	3.52281	0.008	0.0195		3m	12y	12	999	2.95934	0.036	0.0573061
3m	5y	12	999	3.26472	0.01	0.02		3m	3y	12	999	2.76839	0.036	0.0573061
3m	10y	12	999	3.50043	0.013	0.0241429		4m	2y	13	999	4.96753	0.001	0.0156
3m	12y	12	999	3.2551	0.014	0.0253953		4m	8y	13	999	8.10888	0.004	0.0156
4m	2y	13	999	6.66714	0.001	0.0183529		4m	3y	13	999	5.58529	0.005	0.0156
4m	8y	13	999	6.88989	0.002	0.0183529		4m	10y	13	999	6.45543	0.007	0.0165455
4m	3y	13	999	6.95268	0.004	0.0183529		4m	12y	13	999	6.73159	0.01	0.0205263
4m	1y	12	999	6.80924	0.004	0.0183529		4m	5y	13	999	3.89953	0.018	0.0342439
4m	10y	13	999	4.01719	0.025	0.0405		6m	12y	12	999	6.76199	0.022	0.039907
4m	5y	13	999	4.12683	0.026	0.0405		6m	10y	12	999	4.99683	0.024	0.0425455
4m	12y	13	999	3.79936	0.03	0.0433333		6m	8y	12	999	5.38332	0.026	0.0450667
4m	6m	13	999	1.73221	0.036	0.0510545		6m	2y	12	999	3.18287	0.043	0.0657647
6m	2y	12	999	3.63544	0.004	0.0183529		1y	3y	11	999	9.75194	0.003	0.0156
6m	5y	12	999	2.7978	0.008	0.0195		1y	10y	11	999	10.469	0.005	0.0156
6m	8y	12	999	3.8908	0.008	0.0195		1y	8y	11	999	11.2037	0.006	0.0165455
6m	10y	12	999	3.02936	0.009	0.02		1y	2y	11	999	4.29467	0.007	0.0165455
6m	3y	12	999	2.81724	0.026	0.0405		1y	12y	11	999	17.0436	0.008	0.0183529
1y	8y	11	999	2.52156	0.003	0.0183529		1y	5y	11	999	5.04791	0.011	0.022
1y	10y	11	999	4.28507	0.005	0.0195		3y	12y	12	999	3.23145	0.033	0.054766
1y	2y	11	999	2.37513	0.006	0.0195		Fungi
1y	5y	11	999	2.77861	0.015	0.0265909		1m	8y	11	999	3.60138	0.009	0.154
2y	10y	12	999	1.81443	0.017	0.0288261		1m	2y	11	999	4.13192	0.014	0.154
2y	12y	12	999	1.88246	0.045	0.0626786		1m	3y	11	999	3.03409	0.019	0.154
Fungi								1m	10y	10	999	3.21566	0.026	0.1716
1m	8y	11	999	4.9904	0.002	0.0157143		1m	12y	11	999	2.73858	0.03	0.18
1m	12y	11	999	7.29659	0.004	0.0157143		2m	8y	11	999	2.48804	0.021	0.154
1m	3y	11	999	7.12748	0.005	0.0157143		3m	12y	11	999	3.1587	0.01	0.154
1m	4m	11	999	2.11289	0.005	0.0157143		3m	2y	11	999	5.54517	0.012	0.154
1m	2y	11	999	4.98238	0.005	0.0157143		3m	10y	10	999	4.51361	0.018	0.154
1m	1y	10	999	3.17225	0.006	0.01584		3m	8y	11	999	3.84601	0.019	0.154
1m	6m	10	999	2.73761	0.008	0.0188571		4m	2y	12	999	3.36299	0.042	0.213231
1m	5y	10	999	4.97531	0.008	0.0188571		6m	2y	11	999	3.81787	0.012	0.154
1m	10y	10	999	6.08415	0.01	0.0194118		1y	2y	11	999	3.75171	0.039	0.213231
1m	3m	10	999	1.97721	0.028	0.042		Protozoa
2m	3y	11	999	4.68352	0.001	0.0157143		1m	6m	12	999	1.74539	0.041	0.0810857
2m	12y	11	999	4.7428	0.005	0.0157143		1m	5y	12	999	1.74837	0.045	0.0825
2m	8y	11	999	3.41831	0.006	0.01584		2m	10y	11	999	6.55724	0.002	0.0157143
2m	2y	11	999	3.72369	0.006	0.01584		2m	2y	11	999	5.0279	0.002	0.0157143
2m	10y	10	999	4.18773	0.009	0.0194118		2m	3y	11	999	5.68305	0.003	0.0157143
2m	6m	10	999	2.05604	0.01	0.0194118		2m	5m	11	999	6.08496	0.004	0.0157143
2m	5y	10	999	3.58888	0.011	0.0201667		2m	6m	11	999	4.40684	0.005	0.0157143
2m	1y	10	999	2.3061	0.029	0.0425333		2m	8y	11	999	5.354	0.005	0.0157143
3m	2y	11	999	4.28076	0.002	0.0157143		2m	12y	11	999	7.42898	0.006	0.0165
3m	12y	11	999	5.8223	0.003	0.0157143		2m	1y	10	999	3.31901	0.024	0.0546207
3m	3y	11	999	5.57927	0.004	0.0157143		2m	3m	11	999	3.23957	0.043	0.0810857
3m	8y	11	999	3.97911	0.004	0.0157143		3m	4m	13	999	5.19882	0.001	0.0157143
3m	10y	10	999	4.99626	0.004	0.0157143		3m	10y	12	999	9.99244	0.003	0.0157143
3m	6m	10	999	2.06957	0.01	0.0194118		3m	12y	12	999	13.2731	0.003	0.0157143
3m	1y	10	999	2.70332	0.01	0.0194118		3m	1y	11	999	10.3239	0.004	0.0157143
3m	5y	10	999	4.02671	0.011	0.0201667		3m	2y	12	999	8.295	0.004	0.0157143
4m	3y	12	999	3.18232	0.002	0.0157143		3m	3y	12	999	7.87968	0.004	0.0157143
4m	12y	12	999	3.31116	0.004	0.0157143		3m	5y	12	999	8.01897	0.004	0.0157143
4m	2y	12	999	2.60667	0.012	0.0214054		3m	8y	12	999	8.19885	0.004	0.0157143
4m	10y	11	999	2.79776	0.021	0.03465		3m	5y	12	999	8.63948	0.005	0.0157143
4m	5y	11	999	2.23857	0.025	0.0383721		4m	12y	13	999	6.77476	0.006	0.0165
4m	8y	12	999	2.27298	0.025	0.0383721		4m	3y	13	999	4.69532	0.006	0.0165
6m	3y	11	999	2.625	0.003	0.0157143		4m	10y	13	999	5.52128	0.007	0.01848
6m	12y	11	999	2.85193	0.005	0.0157143		4m	2y	13	999	3.86628	0.009	0.022
6m	8y	11	999	1.85828	0.01	0.0194118		4m	8y	13	999	4.73372	0.009	0.022
6m	10y	10	999	2.28662	0.021	0.03465		4m	5y	13	999	4.71594	0.014	0.033
6m	5y	10	999	1.94044	0.024	0.0383721		4m	1y	12	999	3.31349	0.028	0.0616
1y	8y	11	999	2.38557	0.002	0.0157143		4m	6m	13	999	2.91459	0.034	0.0723871
1y	3y	11	999	3.31268	0.004	0.0157143		6m	10y	12	999	3.36169	0.04	0.0810857
1y	10y	10	999	3.15894	0.006	0.01584		6m	12y	12	999	3.27506	0.043	0.0810857
1y	12y	11	999	3.48	0.007	0.0177692		1y	2y	11	999	7.688	0.002	0.0157143
1y	5y	10	999	2.58261	0.014	0.0243158		1y	5y	11	999	8.91645	0.002	0.0157143
1y	2y	11	999	2.07927	0.04	0.0573913		1y	10y	11	999	10.3899	0.003	0.0157143
2y	10y	11	999	2.29028	0.002	0.0157143		1y	12y	11	999	10.6109	0.003	0.0157143
2y	8y	12	999	1.85059	0.003	0.0157143		1y	3y	11	999	6.46272	0.005	0.0157143
2y	12y	12	999	2.56835	0.004	0.0157143		1y	8y	11	999	6.91126	0.005	0.0157143
2y	5y	11	999	1.94324	0.047	0.066
Protozoa
1m	6m	12	999	8.85114	0.002	0.024
1m	4m	13	999	3.52731	0.01	0.0388235
1m	2m	11	999	1.88638	0.032	0.096
1m	3m	12	999	2.84487	0.036	0.103304
2m	6m	11	999	3.72275	0.002	0.024
3m	6m	12	999	2.32249	0.003	0.024
1y	1m	11	999	5.75213	0.005	0.0253846
1y	8y	11	999	2.92815	0.009	0.0388235
1y	2m	10	999	2.45317	0.023	0.0722857
2y	1m	12	999	3.2711	0.004	0.024
2y	6m	12	999	1.97685	0.023	0.0722857
3y	6m	12	999	2.26124	0.004	0.024
3y	1m	12	999	4.90289	0.01	0.0388235
5y	6m	12	999	3.38742	0.005	0.0253846
5y	1m	12	999	3.04984	0.016	0.0555789
8y	12y	12	999	2.94523	0.001	0.024
8y	6m	12	999	4.64281	0.003	0.024
8y	1m	12	999	2.4428	0.014	0.0513333
10y	6m	12	999	3.92159	0.002	0.024
10y	1m	12	999	3.29193	0.008	0.0377143
12y	1m	12	999	7.12739	0.002	0.024
12y	6m	12	999	3.94552	0.003	0.024
12y	2m	11	999	3.37221	0.004	0.024

## Sheet: S3
Table S3. The results of DESeq2 analysis
Taxa	baseMean	log2FoldChange	lfcSE	stat	padj
Bacteria (phylum level)
Proteobacteria	389.248	-0.000484228	0.000103266	-4.68911	6.85992e-05
Spirochaetes	29.6866	-0.000579474	0.000165635	-3.49849	0.00584875
Kiritimatiellaeota	1.27796	0.000602735	0.000200096	3.01223	0.0216115
Actinobacteria	208.698	0.000298974	0.000102736	2.91013	0.0225802
Patescibacteria	552.91	0.000456522	0.000166504	2.74181	0.0305507
Bacteria (genus or higher level)
F0058	4.57565	-0.214558	0.000951586	-225.474	0
Bacillus	18.3526	-0.238252	0.000519649	-458.487	0
Butyricicoccus	5.74055	-3.03487	0.000952487	-3186.26	0
Ruminococcaceae UCG-009	11.1598	-0.265831	0.000556816	-477.413	0
Betaproteobacteriales	25.4539	-0.119434	0.000951243	-125.556	0
Olsenella	137.614	0.00116297	0.000204861	5.67688	5.18979e-07
Treponema 2	26.0459	-0.000957644	0.000204732	-4.67755	9.4146e-05
Fusobacterium	8.97428	-0.00158422	0.000371434	-4.26514	0.000566866
Ruminococcaceae UCG-014	58.5133	-0.000656509	0.000171878	-3.81962	0.00332461
Lachnoclostridium 10	26.0579	0.000638389	0.000169315	3.77043	0.00336309
Erysipelotrichaceae UCG-009	7.60265	0.000680575	0.000195495	3.48128	0.00871356
Ruminococcaceae	106.927	-0.000305865	8.88302e-05	-3.44325	0.00931944
Corynebacterium 1	9.72797	-0.00131315	0.000389525	-3.37116	0.0106197
Coprococcus 1	10.5255	-0.00155402	0.000459495	-3.38202	0.0106197
Ruminococcaceae V9D2013 group	15.0526	0.00052186	0.000158394	3.2947	0.0131563
probable genus 10	42.9898	0.000515007	0.000159796	3.22291	0.0148517
Bergeyella	5.80015	-0.00141445	0.000443947	-3.18608	0.0150847
Papillibacter	65.5655	0.00047797	0.000150204	3.18213	0.0150847
Lachnospiraceae UCG-010	4.6244	-0.00116481	0.000377724	-3.08376	0.0201739
Ruminococcaceae NK4A214 group	292.908	-0.00021375	6.98794e-05	-3.05884	0.0201753
Pseudomonas	3.73621	-0.0012572	0.00041466	-3.03187	0.0204335
Anaerovorax	12.7909	0.000577713	0.000195421	2.95624	0.0246051
Muribaculaceae	1.65623	0.000880358	0.000303132	2.90421	0.0261181
Ruminococcaceae UCG-008	6.90896	-0.00148029	0.000507348	-2.91769	0.0261181
Absconditabacteriales (SR1)	72.2104	0.000628367	0.000215991	2.90922	0.0261181
Lachnospiraceae FCS020 group	18.6894	0.000534048	0.000185718	2.87559	0.0277407
Lachnospiraceae AC2044 group	82.8524	0.00043432	0.000152739	2.84353	0.0297878
Prevotellaceae UCG-001	898.364	0.000324839	0.000115463	2.81335	0.0317982
Dietzia	6.24899	-0.00143601	0.000517551	-2.77462	0.0345811
Acetitomaculum	16.3099	0.000598668	0.000216948	2.7595	0.0345811
Neisseria	3.93264	-0.00127599	0.000460983	-2.76797	0.0345811
Intestinimonas	6.3938	-0.00145232	0.000528437	-2.74833	0.0348645
Ruminococcaceae UCG-011	80.2417	0.00046759	0.000170921	2.73571	0.035
Mannheimia	3.86511	-0.00126681	0.000463929	-2.73062	0.035
Moraxella	16.2637	-0.000860594	0.000316823	-2.71632	0.0351554
Chryseobacterium	6.23075	-0.00143884	0.000536165	-2.68357	0.0375794
Ruminococcus 2	19.4205	-0.000771725	0.000290086	-2.66033	0.0393787
Lachnospiraceae UCG-006	9.68368	0.000536449	0.000208497	2.57294	0.0467151
Archaea (species level)
Methanobrevibacter ruminantium clade	3264.35	-0.000250049	7.41175e-05	-3.37368	0.0118672
Group12 sp. ISO4-H5	31.23	-0.000512442	0.000184107	-2.7834	0.0430345
Group10 sp.	445.22	0.000448936	0.000169709	2.64532	0.0435271
Fungi (family level)
Neocallimastigaceae	21197.7	-0.000358542	0.000132712	-2.70165	0.0206988

## Sheet: S4
Table S4. The results of Age discriminatory feature importance score
Rank order	Taxonomic Annotation	Age discriminatory feature importance score (mean ± sem)
Bacteria
1	Olsenella	17.47±±0.074
2	Absconditabacteriales (SR1);uncultured rumen bacterium;uncultured rumen bacterium	12.28±±0.070
3	p-251-o5;uncultured rumen bacterium	8.54±±0.059
4	Rikenellaceae RC9 gut group	6.79±±0.054
5	Prevotellaceae UCG-001	6.38±±0.079
6	Clostridiales	4.63±±0.076
7	Butyrivibrio 2	4.003±±0.067
8	Saccharofermentans	3.69±±0.089
9	Lachnospiraceae AC2044 group	3.45±±0.092
10	Pseudobutyrivibrio	3.38±±0.077
11	Lachnospiraceae	3.25±±0.082
12	Prevotellaceae	2.88±±0.085
13	Ruminococcaceae	2.74±±0.089
14	F082;uncultured bacterium	2.33±±0.089
15	Christensenellaceae R-7 group	2.04±±0.077
16	Pirellula	2.01±±0.094
17	p-1088-a5 gut group	1.92±±0.089
18	Ruminococcaceae UCG-014	1.89±±0.089
19	Lachnospiraceae;uncultured	1.87±±0.099
20	Prevotellaceae UCG-003	1.82±±0.096
21	F082;uncultured rumen bacterium	1.80±±0.086
22	Porphyromonas	1.61±±0.071
23	Bacteroides	1.45±±0.074
24	Ruminococcus 1	1.42±±0.088
25	Ruminococcaceae NK4A214 group	1.41±0.102
26	F082	1.24±±0.085
27	Ruminococcaceae UCG-005	0.93±0.102
28	Bacteroidales BS11 gut group;uncultured rumen bacterium	0.90±0.104
29	Bacteroidales BS11 gut group	0.88±±0.098
30	[Eubacterium] coprostanoligenes group	0.84±0.100
31	Ruminococcaceae UCG-010	0.41±0.101
32	Bacteroidales	0.09±0.093
33	Muribaculaceae;uncultured rumen bacterium	0.04±0.098
Archaea
1	Group10 sp.	21.77±0.095
2	Methanobacterium alkaliphilum	14.55±0.074
3	Methanosphaera sp. ISO3-F5	11.41±0.092
4	Unassigned	9.79±0.079
5	Methanobrevibacter boviskoreani clade	5.00±0.08
6	Methanobrevibacter sp. RT	3.44±0.089
7	Methanobrevibacter gottschalkii clade	2.79±0.072
8	Methanosarcina mazei	2.69±0.064
9	Methanomicrobium mobile	2.56±0.087
10	Methanobrevibacter acididurans	2.39±0.077
11	Methanobrevibacter woesei	1.26±0.079
12	Methanocorpusculum sp.	1.25±0.070
13	Group9 sp. ISO4-G1	0.79±0.104
14	Group12 sp. ISO4-H5	0.14±0.096
15	Methanobrevibacter ruminantium clade	0.03±0.108
Fungi
1	Orpinomyces	12.09±0.084
2	Anaeromyces	11.07±0.089
3	Oontomyces	7.52±0.083
4	Neocallimastigaceae;unidentified	1.07±0.098
5	Neocallimastix	0.41±0.109
6	Caecomyces	0.26±0.108۔
7	Piromyces	0.32±0.098۔
8	Cyllamyces	1.32±0.097۔
9	Neocallimastigaceae	1.78±0.104۔
Protozoa
1	Dasytricha	16.08±0.083
2	Isotricha	14.36±0.088
3	Ostracodinium.sp.LDK.2011	10.58±0.067
4	Ophryoscolex	9.49±0.094
5	Trichostomatia	6.87±0.089
6	Charonina	6.13±0.057
7	Polyplastron	3.49±0.092
8	Diplodinium	3.47±0.092
9	Trichostomatia.uncultured	1.59±0.085
10	Eukaryota	0.76±0.103
11	Entodinium	0.49±0.105
12	Bilateria	0.46±0.099

## Sheet: S5
Table S5. The topological features of intra-interactions of core taxa among rumen microbial kingdoms
Taxa	node.degree	betweenness.centrality	closeness.centrality	node.transitivity
Bacteria
Prevotellaceae UCG-003	1	0	0.0212766	NA
Christensenellaceae R-7 group	3	3.04167	0.030303	0.666667
Ruminococcaceae NK4A214 group	6	24.0988	0.0357143	0.333333
Prevotellaceae	6	2.57738	0.0333333	0.733333
Ruminococcaceae	1	0	0.0192308	NA
Prevotella 1	9	26.7464	0.04	0.444444
Prevotellaceae UCG-001	4	0.583333	0.03125	0.833333
Lachnospiraceae	5	15.45	0.03125	0.5
Clostridiales	7	6.69405	0.0357143	0.666667
[Eubacterium] coprostanoligenes group	5	12.4762	0.03125	0.6
F082;uncultured rumen bacterium	2	7.58333	0.025	0
Bacteria	4	0.5	0.0294118	0.833333
Rikenellaceae RC9 gut group	8	12.2214	0.037037	0.535714
Ruminococcus 1	7	20.1643	0.0344828	0.52381
Ruminococcaceae;uncultured	3	15.7083	0.027027	0
Ruminococcaceae UCG-005	3	7.78571	0.0263158	0.333333
Ruminococcaceae UCG-014	2	2.36905	0.0227273	0
Archaea
Methanobrevibacter ruminantium clade	3	1	0.2	0.67
Methanobrevibacter gottschalkii clade	3	3	0.2	0.33
Methanosphaera sp. ISO3-F5	3	1	0.2	0.67
Unassigned	1	0	0.13	NA
Group12 sp. ISO4-H5	2	0	0.14	1
Overall (Bacteria,Archaea, Fungi and Protozoa)
Prevotellaceae UCG-003	1	0	0.0131579	NA
Christensenellaceae R-7 group	3	76	0.0172414	0.333333
Ruminococcaceae NK4A214 group	6	33.5357	0.0196078	0.533333
Prevotellaceae	6	24.7857	0.0175439	0.4
Ruminococcaceae	5	23.0333	0.0166667	0.4
Prevotella 1	8	67.8405	0.0208333	0.357143
Prevotellaceae UCG-001	6	41.5714	0.0188679	0.4
Lachnospiraceae	5	43.5833	0.0185185	0.2
Clostridiales	9	39.4214	0.0204082	0.361111
[Eubacterium] coprostanoligenes group	3	0	0.0163934	1
F082;uncultured rumen bacterium	1	0	0.0116279	NA
Bacteria	4	2.95238	0.0166667	0.666667
Rikenellaceae RC9 gut group	10	30.4238	0.0204082	0.4
Ruminococcus 1	5	6.4	0.0172414	0.6
Ruminococcaceae;uncultured	1	0	0.0121951	NA
Ruminococcaceae UCG-005	1	0	0.0116279	NA
Ruminococcaceae UCG-014	4	44.2857	0.015625	0
Methanobrevibacter ruminantium clade	2	22	0.00892857	0
Methanobrevibacter gottschalkii clade	1	0	0.00746269	NA
Methanosphaera sp. ISO3-F5	4	2.16667	0.0169492	0.833333
Caecomyces	1	0	0.0126582	NA
Trichostomatia	2	60	0.0135135	0
Entodinium	2	42	0.0108696	0
Dasytricha	2	0	0.0142857	1

## Sheet: S6
Table S6. The topological features of inter-interactions of core taxa among rumen microbial kingdoms
Taxa	node.degree	betweenness.centrality	closeness.centrality	node.transitivity
Prevotellaceae UCG-003	1	0	0.0131579	NA
Christensenellaceae R-7 group	3	76	0.0172414	0.333333
Ruminococcaceae NK4A214 group	6	33.5357	0.0196078	0.533333
Prevotellaceae	6	24.7857	0.0175439	0.4
Ruminococcaceae	5	23.0333	0.0166667	0.4
Prevotella 1	8	67.8405	0.0208333	0.357143
Prevotellaceae UCG-001	6	41.5714	0.0188679	0.4
Lachnospiraceae	5	43.5833	0.0185185	0.2
Clostridiales	9	39.4214	0.0204082	0.361111
[Eubacterium] coprostanoligenes group	3	0	0.0163934	1
F082;uncultured rumen bacterium	1	0	0.0116279	NA
Bacteria;	4	2.95238	0.0166667	0.666667
Rikenellaceae RC9 gut group	10	30.4238	0.0204082	0.4
Ruminococcus 1	5	6.4	0.0172414	0.6
Ruminococcaceae;uncultured	1	0	0.0121951	NA
Ruminococcaceae UCG-005	1	0	0.0116279	NA
Ruminococcaceae UCG-014	4	44.2857	0.015625	0
Methanobrevibacter ruminantium clade	2	22	0.00892857	0
Methanobrevibacter gottschalkii clade	1	0	0.00746269	NA
Methanosphaera sp. ISO3-F5	4	2.16667	0.0169492	0.833333
Caecomyces	1	0	0.0126582	NA
Trichostomatia	2	60	0.0135135	0
Entodinium	2	42	0.0108696	0
Dasytricha	2	0	0.0142857	1

## Sheet: S7
Table S7 The keystone species in the network within each age group
Item	7d	14d	1m	2m	3m	4m	6m	1y	2y	3y	5y	8y	10y	12y
Bacteria
	Clostridiales	Prevotella1	Chryseobacterium	Oribacterium	Streptococcus	U29-B03	Syntrophococcus	F082;uncultured rumen bacterium	Bacteroidales RF16 group;uncultured rumen bacterium	Bacteroidales RF16 group	Defluviitaleaceae UCG-011	candidate division CPR1 bacterium ADurb.Bin160	Bacteroidales BS11 gut group;uncultured bacterium	Flexilinea
	Porphyromonas	Ruminococcaceae.UCG-010	Bergeyella	Bacteroidales RF16 group	Ruminococcaceae UCG-010	Ruminococcaceae NK4A214 group	Mogibacterium	Lachnospiraceae;uncultured	Muribaculaceae;uncultured rumen bacterium	Ruminococcaceae;uncultured	Streptococcus	Fibrobacter	Lachnospiraceae UCG-009	Prevotellaceae NK3B31 group
	Conchiformibius	Acinetobacter	Porphyromonas	Lachnospiraceae;uncultured	Bacteroidales BS11 gut group;uncultured rumen bacterium	Mogibacterium	F082;uncultured rumen bacterium	Prevotellaceae	Rickettsiales;uncultured;uncultured rumen bacterium	Clostridiales	Absconditabacteriales (SR1);uncultured rumen bacterium;uncultured rumen bacterium	Anaerovorax	Rickettsiales;uncultured;uncultured rumen bacterium	Ruminococcaceae UCG-013
	Prevotellaceae	Actinobacillus	Campylobacter	Ruminiclostridium 6	Ruminococcaceae UCG-002	Coprococcus 1	Family XIII AD3011 group	Papillibacter	Prevotellaceae UCG-004	Pseudobutyrivibrio	p-251-o5;uncultured rumen bacterium	Paracaedibacteraceae;uncultured	p-251-o5;uncultured rumen bacterium	Solobacterium
	Campylobacter	Staphylococcus	Streptococcus	Eggerthellaceae	Unassigned Bacteria	Bacteroidales BS11 gut group	Bacteroidales RF16 group;uncultured rumen bacterium	[Eubacterium] ruminantium group	Lachnospiraceae UCG-006	Ruminococcaceae	Papillibacter	Lachnospiraceae;uncultured	Papillibacter	WCHB1-41;uncultured bacterium;uncultured bacterium
Archaea
		Methanobrevibacter ruminantium clade	Unassigned	Methanosphaera sp. ISO3-F5	Methanobrevibacter acididurans	Group10 sp.	Methanobrevibacter gottschalkii clade	Methanobrevibacter ruminantium clade	Methanobrevibacter ruminantium clade	Methanobacterium alkaliphilum	Methanobacterium alkaliphilum	Methanobacterium alkaliphilum	Methanobrevibacter ruminantium clade	Methanobrevibacter ruminantium clade
		Methanobrevibacter gottschalkii clade	Methanosarcina mazei	Methanobrevibacter ruminantium clade		Group12 sp. ISO4-H5	Methanobrevibacter ruminantium clade	Methanobacterium alkaliphilum	Methanobacterium alkaliphilum	Group10 sp.	Group10 sp.	Group12 sp. ISO4-H5	Group10 sp.	Methanobrevibacter gottschalkii clade
		Group12 sp. ISO4-H5	Methanobrevibacter gottschalkii clade				Group12 sp. ISO4-H5	Group12 sp. ISO4-H5	Methanobrevibacter sp. RT	Methanosphaera sp. ISO3-F5	Methanosphaera sp. ISO3-F5	Group9 sp. ISO4-G1	Methanobacterium alkaliphilum	Unassigned
Fungi
			NA	NA	Caecomyces	Neocallimastix	Neocallimastigaceae	NA	Caecomyces	Caecomyces	Orpinomyces	Anaeromyces	Caecomyces	Orpinomyces
					Anaeromyces	Anaeromyces	Orpinomyces		Anaeromyces	Neocallimastix	Neocallimastigaceae	Oontomyces		Neocallimastigaceae
							Caecomyces		Oontomyces	Anaeromyces		Cyllamyces
Protozoa
			NA	NA	NA	Entodinium	Trichostomatia;uncultured	Trichostomatia;uncultured	Trichostomatia	Dasytricha	Trichostomatia	Entodinium	Trichostomatia	Trichostomatia
							Trichostomatia	Entodinium	Dasytricha	Trichostomatia;uncultured	Entodinium	Ostracodinium sp. LDK-2011	Ophryoscolex	Entodinium
							Ophryoscolex	Polyplastron	Diplodinium	Ostracodinium sp. LDK-2011	Trichostomatia;uncultured	Polyplastron	Unassigned Eukaryota	Ostracodinium sp. LDK-2011
